# Supplementary material for: A novel series of compositionally biased substitution matrices for comparing Plasmodium proteins
Source: BMC Bioinformatics. 2008 May 16;9:236. doi: 10.1186/1471-2105-9-236 (PMC2408606; doi:10.1186/1471-2105-9-236)
Supplement: Additional file 2 — BLOSUM VS CBM Matrices.xlsx, xlsx, The effect of information loss from clustering on matrices built from biased blocks [file 1471-2105-9-236-S2.zip]

## Sheet: cluster 100
																				CBM100
	A	R	N	D	C	Q	E	G	H	I	L	K	M	F	P	S	T	W	Y	V
	2	-1	-1	-1	0	0	0	0	-1	-1	-1	-1	-1	-1	0	1	0	-1	-1	0	A
		3	0	-1	-2	1	0	-1	0	-2	-1	1	-1	-2	-1	-1	-1	-1	-1	-1	R
A	2		3	0	-1	0	-1	0	0	-2	-2	0	-2	-2	-1	0	0	-2	-1	-2	N
R	-1	3		3	-2	0	1	-1	-1	-3	-2	-1	-2	-2	-1	0	-1	-2	-2	-2	D
N	-1	0	3		5	-1	-2	-1	-1	-1	-1	-2	-1	-1	-1	0	-1	-1	-1	0	C
D	-1	-1	0	3		3	1	-1	0	-2	-1	1	0	-2	0	0	0	-1	-1	-1	Q
C	0	-2	-1	-2	5		3	-1	-1	-2	-2	0	-2	-2	-1	-1	-1	-2	-2	-2	E
Q	0	1	0	0	-1	3		3	-1	-2	-2	-1	-2	-2	-1	0	-1	-2	-2	-2	G
E	0	0	-1	1	-2	1	3		4	-2	-1	-1	-1	0	-1	-1	-1	0	1	-2	H
G	0	-1	0	-1	-1	-1	-1	3		2	1	-2	1	0	-2	-2	-1	-1	-1	1	I
H	-1	0	0	-1	-1	0	-1	-1	4		2	-2	1	0	-2	-2	-1	-1	-1	0	L
I	-1	-2	-2	-3	-1	-2	-2	-2	-2	2		3	-1	-2	-1	-1	-1	-1	-2	-2	K
L	-1	-1	-2	-2	-1	-1	-2	-2	-1	1	2		4	0	-1	-1	-1	-1	-1	0	M
K	-1	1	0	-1	-2	1	0	-1	-1	-2	-2	3		3	-2	-2	-1	1	1	-1	F
M	-1	-1	-2	-2	-1	0	-2	-2	-1	1	1	-1	4		4	0	-1	-2	-2	-1	P
F	-1	-2	-2	-2	-1	-2	-2	-2	0	0	0	-2	0	3		2	1	-1	-1	-1	S
P	0	-1	-1	-1	-1	0	-1	-1	-1	-2	-2	-1	-1	-2	4		3	-1	-2	0	T
S	1	-1	0	0	0	0	-1	0	-1	-2	-2	-1	-1	-2	0	2		6	1	-1	W
T	0	-1	0	-1	-1	0	-1	-1	-1	-1	-1	-1	-1	-1	-1	1	3		3	-1	Y
W	-1	-1	-2	-2	-1	-1	-2	-2	0	-1	-1	-1	-1	1	-2	-1	-1	6		2	V
Y	-1	-1	-1	-2	-1	-1	-2	-2	1	-1	-1	-2	-1	1	-2	-1	-2	1	3
V	0	-1	-2	-2	0	-1	-2	-2	-2	1	0	-2	0	-1	-1	-1	0	-1	-1	2
	A	R	N	D	C	Q	E	G	H	I	L	K	M	F	P	S	T	W	Y	V
	BLOSUM100

## Sheet: cluster 90
																				CBM90
	A	R	N	D	C	Q	E	G	H	I	L	K	M	F	P	S	T	W	Y	V
	2	-1	-1	-1	0	0	0	0	-1	-1	-1	-1	0	-1	0	1	0	-1	-1	0	A
		3	0	-1	-2	1	0	-1	0	-2	-1	1	-1	-2	-1	0	0	-1	-1	-1	R
A	2		3	0	-1	0	-1	0	0	-2	-2	0	-1	-2	-1	0	0	-2	-1	-2	N
R	0	3		3	-2	0	1	-1	-1	-2	-2	-1	-2	-2	-1	0	-1	-2	-2	-2	D
N	-1	0	3		5	-1	-2	-1	-1	-1	-1	-2	-1	-1	-1	0	0	-1	-1	0	C
D	-1	-1	0	3		3	1	-1	0	-2	-1	1	0	-1	0	0	0	-1	-1	-1	Q
C	0	-1	-1	-2	5		3	-1	-1	-2	-2	0	-1	-2	-1	-1	-1	-1	-2	-2	E
Q	0	1	0	0	-1	2		3	-1	-2	-2	-1	-2	-2	-1	0	-1	-2	-2	-2	G
E	0	0	0	1	-2	1	2		4	-2	-1	0	-1	0	-1	-1	-1	0	1	-2	H
G	0	-1	0	-1	-1	-1	-1	3		2	1	-2	1	0	-2	-2	-1	-1	-1	1	I
H	-1	0	0	0	-1	0	-1	-1	4		2	-1	1	0	-1	-2	-1	-1	-1	0	L
I	-1	-1	-2	-2	-1	-1	-2	-2	-1	2		3	-1	-2	-1	-1	-1	-1	-2	-2	K
L	-1	-1	-2	-2	-1	-1	-2	-2	-1	1	2		3	0	-1	-1	-1	-1	-1	0	M
K	0	1	0	0	-1	1	0	-1	0	-1	-1	2		3	-2	-2	-1	1	1	-1	F
M	0	-1	-1	-2	0	0	-1	-2	-1	1	1	-1	3		4	0	-1	-2	-2	-1	P
F	-1	-1	-2	-2	-1	-1	-2	-2	0	0	0	-2	0	3		2	1	-1	-1	-1	S
P	0	-1	-1	-1	-1	0	-1	-1	-1	-1	-1	0	-1	-2	4		3	-1	-1	0	T
S	0	0	0	0	0	0	0	0	-1	-2	-1	0	-1	-1	0	2		6	1	-1	W
T	0	0	0	-1	0	0	-1	-1	-1	-1	-1	0	-1	-1	-1	1	2		3	-1	Y
W	-1	-1	-2	-2	-1	-1	-1	-1	0	-1	-1	-1	0	1	-1	-1	-1	6		2	V
Y	-1	-1	-1	-2	-1	-1	-2	-2	1	-1	-1	-1	-1	1	-1	-1	-1	1	3
V	0	-1	-2	-2	0	-1	-1	-2	-1	1	0	-1	0	0	-1	-1	0	-1	-1	2
	A	R	N	D	C	Q	E	G	H	I	L	K	M	F	P	S	T	W	Y	V
	BLOSUM90

## Sheet: cluster 80
																				CBM80
	A	R	N	D	C	Q	E	G	H	I	L	K	M	F	P	S	T	W	Y	V
	2	-1	-1	-1	0	0	0	0	-1	-1	-1	-1	0	-1	0	1	0	-1	-1	0	A
		3	0	-1	-1	1	0	-1	0	-2	-1	1	-1	-2	-1	0	-1	-1	-1	-1	R
A	2		3	0	-1	0	-1	0	0	-2	-2	0	-1	-2	-1	0	0	-2	-1	-2	N
R	0	2		3	-2	0	1	-1	-1	-2	-2	-1	-2	-2	-1	0	-1	-2	-2	-2	D
N	-1	0	2		5	-1	-2	-1	-1	-1	-1	-2	0	-1	-1	0	0	-1	-1	0	C
D	-1	-1	0	3		3	1	-1	0	-2	-1	1	0	-1	0	0	0	-1	-1	-1	Q
C	0	-1	-1	-1	5		3	-1	-1	-2	-2	0	-2	-2	-1	-1	-1	-2	-2	-2	E
Q	0	1	0	0	-1	2		3	-1	-2	-2	-1	-2	-2	-1	0	-1	-2	-2	-2	G
E	0	0	0	1	-2	1	2		4	-2	-2	-1	-1	0	-1	-1	-1	-1	1	-2	H
G	0	-1	0	0	-1	-1	-1	3		2	1	-2	0	0	-2	-2	-1	-1	-1	1	I
H	-1	0	0	0	-1	0	0	-1	3		2	-2	1	0	-2	-2	-1	-1	-1	0	L
I	-1	-1	-1	-2	-1	-1	-2	-2	-1	2		3	-1	-2	-1	-1	-1	-1	-2	-2	K
L	-1	-1	-1	-2	-1	-1	-1	-2	-1	1	2		3	0	-1	-1	-1	-1	-1	0	M
K	0	1	0	0	-1	1	0	-1	0	-1	-1	2		3	-2	-2	-1	1	1	-1	F
M	0	-1	-1	-1	0	0	-1	-1	-1	1	1	-1	3		4	0	-1	-2	-2	-1	P
F	-1	-1	-1	-2	-1	-1	-2	-2	0	0	0	-1	0	3		2	1	-2	-1	-1	S
P	0	-1	-1	-1	-1	0	-1	-1	-1	-1	-1	0	-1	-1	4		3	-1	-1	0	T
S	0	0	0	0	0	0	0	0	0	-1	-1	0	-1	-1	0	2		6	1	-1	W
T	0	0	0	-1	0	0	0	-1	0	-1	-1	0	-1	-1	0	1	2		3	-1	Y
W	-1	-1	-1	-1	-1	-1	-1	-1	0	-1	0	-1	0	1	-1	-1	-1	5		2	V
Y	-1	-1	-1	-1	-1	-1	-1	-2	1	-1	-1	-1	-1	1	-1	-1	-1	1	3
V	0	-1	-1	-2	0	-1	-1	-2	-1	1	0	-1	0	0	-1	-1	0	-1	-1	2
	A	R	N	D	C	Q	E	G	H	I	L	K	M	F	P	S	T	W	Y	V
	BLOSUM80

## Sheet: cluster 70
																				CBM70
	A	R	N	D	C	Q	E	G	H	I	L	K	M	F	P	S	T	W	Y	V
	3	-1	-1	-1	1	0	-1	0	-1	-1	-1	-1	-1	-1	0	1	0	-1	-2	0	A
		4	-1	-1	-2	1	-1	-2	-1	-2	-2	1	-1	-2	-1	-1	-1	-2	-1	-2	R
A	2		3	0	-1	0	-1	-1	0	-3	-2	-1	-2	-2	-2	0	-1	-3	-2	-2	N
R	0	2		3	-2	0	0	-1	-1	-3	-3	-1	-3	-3	0	-1	-1	-3	-2	-3	D
N	-1	0	2		5	-1	-2	-2	-1	0	-1	-2	0	-1	-2	0	-1	-1	-1	0	C
D	0	0	0	2		3	1	-1	0	-2	-1	0	0	-2	0	0	0	-2	-1	-1	Q
C	0	-1	-1	-1	4		3	-2	-1	-3	-3	-1	-2	-3	-1	-1	-1	-3	-2	-2	E
Q	0	1	0	0	-1	2		4	-2	-3	-3	-2	-2	-3	-2	-1	-2	-3	-3	-3	G
E	0	0	0	1	-1	1	2		5	-3	-2	-1	-2	-1	-1	-1	-2	-2	1	-2	H
G	0	0	0	0	-1	0	-1	3		2	1	-3	0	-1	-2	-2	-1	-1	-2	1	I
H	0	0	0	0	-1	0	0	0	3		2	-2	1	0	-2	-2	-2	-2	-1	0	L
I	0	-1	-1	-1	0	-1	-1	-1	-1	2		3	-2	-3	-1	-1	-1	-3	-2	-2	K
L	0	-1	-1	-1	0	-1	-1	-1	-1	1	2		4	0	-2	-1	-1	-1	-1	0	M
K	0	1	0	0	-1	1	0	0	0	-1	-1	2		3	-3	-2	-2	2	1	-1	F
M	0	-1	-1	-1	0	0	-1	-1	-1	1	1	-1	3		4	-1	-1	-3	-2	-2	P
F	-1	-1	-1	-1	-1	-1	-1	-1	0	0	0	-1	0	3		3	1	-2	-2	-2	S
P	0	0	-1	-1	-1	0	0	-1	-1	-1	-1	0	-1	-1	4		3	-2	-2	-1	T
S	0	0	0	0	0	0	0	0	0	-1	-1	0	-1	-1	0	2		6	1	-2	W
T	0	0	0	0	0	0	0	-1	0	-1	-1	0	0	-1	0	1	2		4	-1	Y
W	-1	-1	-1	-1	-1	-1	-1	-1	0	-1	0	-1	0	1	-1	-1	-1	5		2	V
Y	-1	-1	-1	-1	0	-1	-1	-1	1	-1	-1	-1	0	1	-1	-1	-1	1	3
V	0	-1	-1	-1	0	-1	-1	-1	-1	1	0	-1	0	0	-1	-1	0	-1	-1	2
	A	R	N	D	C	Q	E	G	H	I	L	K	M	F	P	S	T	W	Y	V
	BLOSUM70

## Sheet: cluster 60
																				CBM60
	A	R	N	D	C	Q	E	G	H	I	L	K	M	F	P	S	T	W	Y	V
	2	0	-1	-1	1	0	-1	0	-1	-1	-1	-1	-1	-1	0	1	0	-1	-1	0	A
		4	-1	-1	-1	1	0	-2	0	-2	-2	1	-1	-2	0	0	-1	-2	-1	-2	R
A	1		3	0	-1	0	-1	-1	0	-3	-3	-1	-2	-2	-2	0	-1	-3	-2	-2	N
R	0	2		3	-2	0	0	-1	0	-3	-3	-1	-3	-3	0	-1	-1	-3	-2	-3	D
N	-1	0	2		5	-1	-2	-2	-1	0	-1	-2	0	-1	-2	0	0	-1	-1	0	C
D	0	0	0	2		3	1	-1	0	-2	-1	0	0	-2	0	0	0	-2	-1	-1	Q
C	0	-1	-1	-1	4		3	-2	-1	-3	-2	-1	-2	-3	-1	-1	-1	-3	-2	-2	E
Q	0	0	0	0	-1	1		4	-2	-3	-3	-2	-3	-3	-2	-1	-2	-3	-3	-3	G
E	0	0	0	0	-1	1	2		4	-3	-2	-1	-2	-1	-1	-1	-2	-1	1	-2	H
G	0	0	0	0	-1	0	0	3		2	1	-3	0	-1	-2	-2	-1	-1	-2	1	I
H	0	0	0	0	0	0	0	0	2		2	-2	1	0	-2	-2	-2	-2	-1	0	L
I	0	-1	0	-1	0	-1	-1	-1	-1	1		3	-2	-3	-1	-1	-1	-3	-2	-2	K
L	0	-1	-1	-1	0	-1	-1	-1	-1	1	1		4	0	-2	-1	-1	-2	-1	0	M
K	0	1	0	0	-1	0	0	0	0	-1	-1	1		3	-3	-2	-2	2	2	-1	F
M	0	0	-1	-1	0	0	-1	-1	0	1	1	0	2		4	-1	-1	-3	-2	-2	P
F	-1	-1	-1	-1	0	-1	-1	-1	0	0	0	-1	0	2		3	1	-2	-2	-2	S
P	0	0	0	0	-1	0	0	0	0	-1	-1	0	-1	-1	3		3	-2	-2	-1	T
S	0	0	0	0	0	0	0	0	0	-1	-1	0	-1	-1	0	1		5	1	-2	W
T	0	0	0	0	0	0	0	0	0	0	-1	0	0	-1	0	1	1		4	-1	Y
W	0	0	-1	-1	-1	-1	-1	-1	0	-1	0	-1	0	1	-1	-1	0	5		2	V
Y	-1	-1	0	-1	0	-1	-1	-1	1	0	0	-1	0	1	-1	-1	-1	1	3
V	0	-1	-1	-1	0	-1	-1	-1	-1	1	0	-1	0	0	0	-1	0	-1	0	2
	A	R	N	D	C	Q	E	G	H	I	L	K	M	F	P	S	T	W	Y	V
	BLOSUM60

## Sheet: cluster 50
																				CBM50
	A	R	N	D	C	Q	E	G	H	I	L	K	M	F	P	S	T	W	Y	V
	2	0	-1	-1	0	0	0	0	-1	-1	-1	-1	0	-1	0	1	0	-1	-1	0	A
		3	-1	-1	-2	1	0	-2	0	-2	-1	1	-1	-2	0	0	0	-1	-1	-1	R
A	1		3	0	-2	0	-1	-1	0	-3	-3	-1	-2	-2	-2	0	-1	-3	-2	-2	N
R	0	2		3	-2	0	0	-1	0	-4	-3	-1	-2	-3	-1	-1	-1	-2	-2	-3	D
N	-1	0	1		5	-1	-2	-2	-2	-1	-1	-3	0	-1	-2	0	0	-1	-2	-1	C
D	0	0	0	2		3	1	-1	0	-2	-1	0	0	-2	0	0	0	-2	-2	-1	Q
C	0	-1	0	-1	4		3	-2	-1	-3	-2	0	-2	-3	-1	-1	-1	-2	-2	-2	E
Q	0	0	0	0	-1	1		4	-2	-4	-3	-2	-3	-2	-2	-1	-2	-3	-3	-3	G
E	0	0	0	0	-1	0	1		4	-3	-2	-1	-2	0	-1	-1	-1	-1	1	-2	H
G	0	0	0	0	-1	0	0	2		2	1	-3	1	0	-2	-2	-1	-1	-2	1	I
H	0	0	0	0	0	0	0	0	2		2	-2	1	0	-2	-2	-2	-1	-1	1	L
I	0	-1	0	-1	0	-1	-1	-1	0	1		3	-2	-3	-1	-1	-1	-3	-2	-2	K
L	0	0	0	-1	0	0	-1	-1	0	0	1		4	0	-2	-1	-1	-1	-1	0	M
K	0	0	0	0	-1	0	0	0	0	0	0	1		3	-3	-2	-2	2	2	-1	F
M	0	0	-1	-1	0	0	0	0	0	0	1	0	2		4	0	-1	-2	-2	-2	P
F	0	0	0	-1	0	0	-1	-1	0	0	0	0	0	2		3	1	-2	-2	-2	S
P	0	0	0	0	-1	0	0	0	0	-1	-1	0	-1	-1	3		3	-1	-2	-1	T
S	0	0	0	0	0	0	0	0	0	0	0	0	0	-1	0	1		5	1	-2	W
T	0	0	0	0	0	0	0	0	0	0	0	0	0	0	0	0	1		3	-2	Y
W	0	0	-1	0	-1	0	0	0	0	0	0	0	0	1	-1	0	0	4		2	V
Y	0	0	0	-1	0	0	-1	-1	0	0	0	0	0	1	-1	0	0	1	2
V	0	0	-1	-1	0	0	0	-1	0	1	0	0	0	0	0	0	0	0	0	1
	A	R	N	D	C	Q	E	G	H	I	L	K	M	F	P	S	T	W	Y	V
	BLOSUM50
